# Supplementary material for: Fabrication of Functionalized Graphene Oxide–Aluminum Hypophosphite Nanohybrids for Enhanced Fire Safety Performance in Polystyrene
Source: Polymers (Basel). 2024 Oct 31;16(21):3083. doi: 10.3390/polym16213083 (PMC11548397; doi:10.3390/polym16213083)
Supplement: Supplementary file 1 [file polymers-16-03083-s001.zip]

Archive with 1 entries (1 files):
- polymers-3261951-supplementary.pdf
